# Supplementary material for: Predictive Role of Prior Radiotherapy and Immunotherapy-Related Adverse Effects in Advanced NSCLC Patients Receiving Anti-PD-1/L1 Therapy
Source: J Clin Med. 2021 Aug 21;10(16):3719. doi: 10.3390/jcm10163719 (PMC8397093; doi:10.3390/jcm10163719)
Supplement: Supplementary file 1 [file jcm-10-03719-s001.zip]

Archive with 1 entries (1 files):
- jcm-1304469-supplementary.pdf
